# Supplementary material for: Using an In Vivo Mouse Model to Determine the Exclusion Criteria of Preexisting Anti-AAV9 Neutralizing Antibody Titer of Pompe Disease Patients in Clinical Trials
Source: Viruses. 2024 Mar 5;16(3):400. doi: 10.3390/v16030400 (PMC10976115; doi:10.3390/v16030400)
Supplement: Supplementary file 1 [file viruses-16-00400-s001.zip]

Archive with 1 entries (1 files):
- viruses-2787684-supplementary.pdf
